# Supplementary material for: Role of Trachemys scripta elegans in polystome (Platyhelminthes, Monogenea, Polystomatidae) spillover and spillback following the trade of freshwater turtles in southern Europe and North America
Source: Parasite. 2025 May 21;32:30. doi: 10.1051/parasite/2025022 (PMC12094025; doi:10.1051/parasite/2025022)
Supplement: Supplementary file 1 — Online Resource 1. COI haplotype diversity of polystomes sampled from turtles in aquatic natural environments and/or confined areas. Lines in purple indicate parasite specimens collected in outdoor turtle enclosures. [file parasite-32-30-s1.xlsx]

## Sheet: Sheet1
Online Resource 1. COI haplotype diversity of polystomes sampled from turtles in aquatic natural environments and/or confined areas. Lines in purple indicate parasite specimens collected in outdoor turtle enclosures.
Reference papers: "a" means reported in Verneau et al. (2011), "b" in Meyer et al. (2015), "c" in Héritier et al. (2015), "d" in Badets and Verneau (2009), e = in Littlewood et al. (1997); "f" in Héritier et al. (2017),
"g" in Du Preez et al. (2017), "h" in Héritier et al. (2018), "i" in Du Preez and Verneau (2020), "j" in Chaabane et al. (2022), "k" in Verneau et al. 2025.
"ǂ" indicates the number of turtles from which polystome eggs and/or worms were collected when turtles were not marked.
"Polystomatidae" means unknown genus as sequences were gathered only from polystome eggs.
Host species	Locality / Province / Country	Host number	Parasite sample	Polystome DNA number	COI Haplotype	Parasite species	Infection site	Genbank Accession COI number
Emys orbicularis	Agde / Languedoc - Roussillon / France	2	1 egg	Mi651	H36	Polystomatidae sp1	Unknown	KY744298f
Emys orbicularis	Arles / PACA / France	90	4 eggs	MiAD93-95, MiAD97	H15	Polystomoides oris	Oral cavity	KY704515f-18f
		716	1 egg	MiAD96	H15	P. oris	Oral cavity	KY704519f
		1024	3 eggs	MiAD90-92	H15	P. oris	Oral cavity	KY704520f-22f
Emys orbicularis	Private property in Béziers / Languedoc - Roussillon / France	Eo1	1 egg	Mi637	H14	P. oris	Oral cavity	KY704511f
		Eo3	1 egg	Mi635	H14	P. oris	Oral cavity	KY704512f
		Eo 56928	2 eggs	Mi632-633	H14	P. oris	Oral cavity	KY704513f-14f
Emys orbicularis	Cravencères / Midi - Pyrénées / France	40	1 egg	MiAD221	H68	Polystomoides sp5	Oral cavity	KY704566f
Emys orbicularis	Lattes / Languedoc - Roussillon / France	3	1 egg	MiAB823	H53	Polystomatidae sp1	Unknown	KY744312f
		29	1 egg	MiAB426	H53	Polystomatidae sp1	Unknown	KY744313f
Emys orbicularis	Lucenay-lès-Aix / Bourgogne / France	149	1 egg	MiAD98	H15	P. oris	Oral cavity	KY704523f
Emys orbicularis	Manduel / Languedoc - Roussillon / France	2	1 egg	MiAD75	H96	Polystomoidessp4	Urinary bladder	KY704687f
		2	1 egg	MiAD76	H67	P. ocellatus	Oral cavity	KY704624f
		7	2 eggs	MiAD79-80	H96	Polystomoides sp4	Urinary bladder	KY704688f-89f
Emys orbicularis	Ordan Larroque / Midi - Pyrénées / France	14	2 eggs	MiAB821, MiAB923	H68	Polystomoides sp5	Oral cavity	KY704567f-68f
		54	1 egg	MiAD220	H68	Polystomoides sp5	Oral cavity	KY704569f
		56	1 egg	MiAD222	H68	Polystomoides sp5	Oral cavity	KY704570f
Emys orbicularis	Portigliolo / Corsica / France	103	1 egg	MiAD35	H15	P. oris	Oral cavity	KY704524f
		142	1 egg	MiAB828	H67	P. ocellatus	Oral cavity	KY704625f
		153	1 egg	MiAB814	H67	P. ocellatus	Oral cavity	KY704626f
		209	1 egg	MiAD36	H15	P. oris	Oral cavity	KY704525f
		245	1 egg	MiAD34	H15	P. oris	Oral cavity	KY704526f
		278	1 egg	MiAD37	H15	P. oris	Oral cavity	KY704527f
		342	1 egg	MiAD38	H15	P. oris	Oral cavity	KY704528f
		356	1 egg	MiAB802	H67	P. ocellatus	Oral cavity	KY704627f
		360	2 eggs	MiAB797-798	H67	P. ocellatus	Oral cavity	KY704628f-29f
Emys orbicularis	Port Leucate / Languedoc - Roussillon / France	5	4 eggs	Mi96-98, Mi119	H18	Polystomoides sp4	Urinary bladder	FR822543a-46a
		9	1 egg	MiAB759	H18	Polystomoides sp4	Urinary bladder	KY704673f
		22	3 eggs	986, 987, MiAB761	H18	Polystomoides sp4	Urinary bladder	FR822547a-48a, KY704674f
		34	5 eggs	Mi95, Mi102-103, Mi118, Mi145	H18	Polystomoides sp4	Urinary bladder	FR822549a-52a, FR828367a
		53	1 egg	Mi121	H18	Polystomoides sp4	Urinary bladder	FR828368a
		87	2 eggs	Mi122-123	H18	Polystomoides sp4	Urinary bladder	FR828369a-70a
		92	1 egg	Mi84	H21	Fornixtrema spB	Conj. sacs	FR828375a
		109	1 egg	MiAB38	H18	Polystomoides sp4	Urinary bladder	KY704675f
		117	3 eggs	MiAB48, MiAB50-51	H18	Polystomoides sp4	Urinary bladder	KY704676f-78f
		144	3 eggs	MiAB55-57	H18	Polystomoides sp4	Urinary bladder	KY704679f-81f
		182	1 egg	MiAB846	H18	Polystomoides sp4	Urinary bladder	KY704682f
		201	1 egg	MiAB762	H18	Polystomoides sp4	Urinary bladder	KY704683f
		258	1 egg	MiAB753	H18	Polystomoides sp4	Urinary bladder	KY704684f
		262	1 egg	MiAB755	H18	Polystomoides sp4	Urinary bladder	KY704685f
Emys orbicularis	Propriano / Corsica / France	21	4 eggs	MiAB29, MiAB31, MiAB33, MiAB830	H67	P. ocellatus	Oral cavity	KY704630f-33f
		32	2 eggs	MiAB27-28	H67	P. ocellatus	Oral cavity	KY704634f-35f
		349	1 egg	MiAB813	H67	P. ocellatus	Oral cavity	KY704636f
Emys orbicularis	Prunelli-di-Fiumorbo / Corsica / France	5	1 egg	MiAD19	H15	P. oris	Oral cavity	KY704529f
		7	1 egg	MiAD18	H96	Polystomoides sp4	Urinary bladder	KY704690f
		8	1 egg	MiAD12	H15	P. oris	Oral cavity	KY704530f
		9	1 egg	MiAD16	H15	P. oris	Oral cavity	KY704531f
		10	1 egg	MiAD17	H15	P. oris	Oral cavity	KY704532f
		11	1 egg	MiAD21	H15	P. oris	Oral cavity	KY704533f
		11	1 egg	MiAB779	H18	Polystomoides sp4	Urinary bladder	KY704686f
		14	1 egg	MiAD20	H15	P. oris	Oral cavity	KY704534f
		14	2 eggs	MiAB774, MiAD643	H96	Polystomoides sp4	Urinary bladder	KY704691f-92f
		19	1 egg	MiAD15	H15	P. oris	Oral cavity	KY704535f
		20	1 egg	MiAD14	H15	P. oris	Oral cavity	KY704536f
		23	1 egg	MiAD11	H15	P. oris	Oral cavity	KY704537f
		25	1 egg	MiAD13	H15	P. oris	Oral cavity	KY704538f
		26	1 egg	MiAD22	H15	P. oris	Oral cavity	KY704539f
		210	1 egg	MiAB776	H67	P. ocellatus	Oral cavity	KY704637f
Emys orbicularis	Rivesaltes / Languedoc - Roussillon / France	8	5 eggs	MiAD625-629	H91	Polystomatidae sp1	Unknown	KY744314f-18f
Emys orbicularis	Rosnay / Centre / France	1701	1 egg	MiAD33	H15	P. oris	Oral cavity	KY704540f
		1707	3 eggs	MiAD28-30	H15	P. oris	Oral cavity	KY704541f-43f
		1709	1 egg	MiAD31	H15	P. oris	Oral cavity	KY704544f
		ǂ1 turtle	1 egg	MiAD32	H15	P. oris	Oral cavity	KY704545f
Emys orbicularis	Saint-Gély-du-Fesc / Languedoc - Roussillon / France	3	3 eggs	MiAB391-393	H63	P. oris	Oral cavity	KY704550f-52f
		5	2 eggs	MiAB382-383	H63	P. oris	Oral cavity	KY704553-54f
		7	2 eggs	MiAB404, MiAB406	H63	P. oris	Oral cavity	KY704555f-56f
		8	4 eggs	MiAB399-402	H63	P. oris	Oral cavity	KY704557f-60f
		9	3 eggs	MiAB395, MiAB397-398	H63	P. oris	Oral cavity	KY704561f-63f
		13	2 eggs	MiAB386, MiAB388	H63	P. oris	Oral cavity	KY704564-65f
		49	1 egg	MiAB429	H36	X. sp1	Unknown	KY744299f
Emys orbicularis	Saint-Hippolyte / Languedoc - Roussillon / France	364	3 eggs	MiAD638-640	H21	Fornixtrema spB	Conj. sacs	KY704693-95f
Emys orbicularis	Private property in Sauziere Saint Jean / Midi - Pyrénées / France	5	1 egg	Mi642	H17	Polystomoides sp3	Urinary bladder	KY704696f
		6	1 egg	Mi648	H113	P. orbicularis	Urinary bladder	KY704697f
Emys orbicularis	Turtle farm of Sorède / Languedoc - Roussillon / France	Eos6	2 eggs	Mi692-693	H14	P. oris	Oral cavity	FR822535a, FR828365a
		Eos2	1 egg	Mi687	H21	Fornixtrema spB	Conj. sacs	FR828376a
		Eos9	3 eggs	Mi702, Mi704-705	H20	P. orbicularis	Urinary bladder	FR828372a-FR828374a
		Eos10	1 egg	Mi709	H14	P. oris	Oral cavity	FR828366a
		Eos10	1egg	Mi707	H19	P. orbicularis	Urinary bladder	FR846488a
		Eos23	1 egg	Mi932	H15	P. oris	Oral cavity	FR846486a
		ǂ1 turtle	1 worm (PL060528D1)	Mi3 (Podes spD)	H17	Polystomoides sp3	Urinary bladder	FR846487a
		ǂ1 turtle	1 worm (PL060528E1)	Mi4 (Podes spE)	H16	P. soredensis	Oral cavity	FR822537a
		ǂ1 turtle	2 eggs	Mi125, Mi126	H20	P. orbicularis	Urinary bladder	FR846489a, FR828371a
		ǂ1 turtle	2 worms (PL060529A1, 29A2)	Mi2 (Podes spC), Mi162	H22	F. elizabethae	Conj. sacs	Fr828377a, FR828378a
Emys orbicularis	Villeneuve-lès-Maguelone / Languedoc - Roussillon / France	5	1 egg	Mi794	H36	Polystomatidae sp1	Unknown	KY744300f
		7	1 egg	MiAB419	H36	Polystomatidae sp1	Unknown	KY744301f
		12	2 eggs	MiAB794-795	H36	Polystomatidae sp1	Unknown	KY744302f-03f
		16	5 eggs	Mi795-797, MiAB421, MiAB790	H36	Polystomatidae sp1	Unknown	KY744304f-08f
		20	1 egg	Mi801	H36	Polystomatidae sp1	Unknown	KY744309f
		21	1 egg	Mi806	H36	Polystomatidae sp1	Unknown	KY744310f
		34	1 egg	MiAB783	H36	Polystomatidae sp1	Unknown	KY744311f
Emys orbicularis	Arielz / Navarre / Spain	2457	1 worm	MiAD863	H66	Polystomoides sp5	Oral cavity	KY704571f
Emys orbicularis	Bardenas / Navarre / Spain	2164858a	1 worm	MiAB22	H66	Polystomoides sp5	Oral cavity	KY704572f
		2164858b	1 worm	MiAB23	H66	Polystomoides sp5	Oral cavity	KY704573f
		1128	1 worm	MiAD865	H66	Polystomoides sp5	Oral cavity	KY704574f
		ǂ1 turtle	1 worm	MiAD778	H66	Polystomoides sp5	Oral cavity	KY704575f
		ǂ2 turtles	2 worms	MiAD686-687	H66	Polystomoides sp5	Oral cavity	KY704576f-77f
		ǂ2 turtles	3 worms	MiAD688-690	H66	Polystomoides sp5	Oral cavity	KY704578f-80f
		ǂ2 turtles	3 worms	MiAD774-776	H66	Polystomoides sp5	Oral cavity	KY704581f-83f
		ǂSeveral turtles	2 worms	MiAD684-685	H66	Polystomoides sp5	Oral cavity	KY704584f-85f
		ǂSeveral turtles	6 worms	MiAD678-683	H66	Polystomoides sp5	Oral cavity	KY704586f-91f
Emys orbicularis	Berroya / Navarre / Spain	2403	1 egg	MiAD103	H15	P. oris	Oral cavity	KY704546f
		2403	1 egg	MiAD104	H66	Polystomoides sp5	Oral cavity	KY704592f
		2409	1 egg	MiAD99	H15	P. oris	Oral cavity	KY704547f
		2423	3 eggs	MiAD100-102	H66	Polystomoides sp5	Oral cavity	KY704593f-95f
		2431	1 egg	MiAD107	H15	P. oris	Oral cavity	KY704548f
Emys orbicularis	Betanzos / Galicia / Spain	ǂ1 turtle	1 worm	MiAD859	H95	Polystomoides sp5	Oral cavity	KY704615f
Emys orbicularis	Caparroso / Galicia / Spain	685b	1 worm	MiAD861	H66	Polystomoides sp5	Oral cavity	KY704596f
Emys orbicularis	Estanya / Huesca / Spain	ǂ1 turtle	1 worm	MiAD773	H67	P. ocellatus	Oral cavity	KY704638f
		ǂ4 turtles	5 worms	MiAD705, MiAD707-710	H67	P. ocellatus	Oral cavity	KY704639f-43f
		ǂ5 turtles	4 worms	MiAD780-783	H67	P. ocellatus	Oral cavity	KY704644f-47f
		ǂSeveral turtles	14 worms	MiAD693-698, MiAD742-750	H67	P. ocellatus	Oral cavity	KY704648f-61f
		ǂSeveral turtles	2 worms	MiAD810-811	H67	P. ocellatus	Oral cavity	KY704662f-63f
		ǂSeveral turtles	2 worms	MiAD812-813	H67	P. ocellatus	Oral cavity	KY704664f-65f
		ǂSeveral turtles	2 worms	MiAD814-815	H67	P. ocellatus	Oral cavity	KY704666f-67f
Emys orbicularis	Gallipienzo / Navarre / Spain	ǂ1 turtle	1 worm	MiAD739	H66	Polystomoides sp5	Oral cavity	KY704597f
Emys orbicularis	La Alfranca / Aragon / Spain	4195	1 egg	MiAB803	H66	Polystomoides sp5	Oral cavity	KY704598f
		4195	1 egg	MiAB804	H67	P. ocellatus	Oral cavity	KY70468f
		4203	2 eggs	MiAB805-806	H66	Polystomoides sp5	Oral cavity	KY704599f-600f
		5003	2 eggs	MiAB807-808	H66	Polystomoides sp5	Oral cavity	KY704601f-02f
		5005	1 egg	MiAB816	H67	P. ocellatus	Oral cavity	KY704669f
		5010	1 egg	MiAB817	H66	Polystomoides sp5	Oral cavity	KY704603f
Emys orbicularis	Murillo El Fruto / Navarre / Spain	ǂ1 turtle	1 worm	MiAD769	H66	Polystomoides sp5	Oral cavity	KY704604f
		ǂ2 turtles	2 worms	MiAD753-754	H66	Polystomoides sp5	Oral cavity	KY704605f-06f
Emys orbicularis	Pina de Ebro / Aragon / Spain	ǂ1 turtle	1 worm	MiAD740	H66	Polystomoides sp5	Oral cavity	KY704607f
Emys orbicularis	Porriño / Galicia / Spain	ǂ1 turtle	2 worms	MiAD691-692	H95	Polystomoides sp5	Oral cavity	KY704616f-17f
		ǂ1 turtle	3 worms	MiAD699, MiAD700-701	H95	Polystomoides sp5	Oral cavity	KY704618f-20f
		ǂ1 turtle	2 worms	MiAD765-766	H95	Polystomoides sp5	Oral cavity	KY704621f-22f
		ǂ1 turtle	1 worm	MiAD768	H95	Polystomoides sp5	Oral cavity	KY704623f
Emys orbicularis	Sastoya / Navarre / Spain	2422	1 egg	MiAD105	H66	Polystomoides sp5	Oral cavity	KY704608f
		2422	1 egg	MiAD106	H15	P. oris	Oral cavity	KY704549f
Emys orbicularis	Ujué (1) / Navarre / Spain	ǂ1 turtle	1 worm	MiAD777	H66	Polystomoides sp5	Oral cavity	KY704609f
		ǂ2 turtles	2 worms	MiAD751-752	H66	Polystomoides sp5	Oral cavity	KY704610f-11f
Emys orbicularis	Ujué (2) / Navarre / Spain	ǂ3 turtles	3 worms	MiAD762-764	H66	Polystomoides sp5	Oral cavity	KY704612f-14f
Emys orbicularis	El Kala / El Tarf / Algeria	1	1 worm	MiAD450	H89	P. ocellatus	Oral cavity	KY704670f
		2	1 worm	MiAD720	H89	P. ocellatus	Oral cavity	KY704670f
		3	1 worm	MiAD721	H89	P. ocellatus	Oral cavity	KY704672f
Mauremys leprosa	Banyuls-Mer / Languedoc - Roussillon / France	142	1 egg	MiAC7	H83	Fornixtrema spB	Conj. sacs	b
		177	3 eggs	MiAC69-70, MiAC176	H18	Polystomoides sp4	Urinary bladder	b
		179	2 eggs	MiAC151-152	H86	P. oris	Oral cavity	b
		184	1 egg	MiAC142	H86	P. oris	Oral cavity	b
		186	4 eggs	MiAC132-133, MiAC143-144	H18	Polystomoidessp4	Urinary bladder	b
		186	2 eggs	MiAC153-154	H86	P. oris	Oral cavity	b
		191	2 eggs	MiAC157-158	H18	Polystomoidessp4	Urinary bladder	b
		193	1 egg	MiAC146	H18	Polystomoidessp4	Urinary bladder	b
		198	1 egg	Mi983	H21	Fornixtrema spB	Conj. sacs	b
		198	2 eggs	MiAC135, MiAC137	H86	P. oris	Oral cavity	b
		199	1 egg	Mi771	H18	Polystomoidessp4	Urinary bladder	b
		199	2 eggs	MiAC138-139	H86	P. oris	Oral cavity	b
		202	4 eggs	Mi783, MiAC15, MiAC141, MiAC148	H18	Polystomoidessp4	Urinary bladder	b
		213	1 egg	Mi779	H21	Fornixtrema spB	Conj. sacs	b
		214	2 eggs	MiAC161-162	H18	Polystomoidessp4	Urinary bladder	b
		214	1 egg	MiAC160	H21	Fornixtrema spB	Conj. sacs	b
		214	1 egg	MiAC159	H86	P. oris	Oral cavity	b
		260	3 eggs	MiAC71-72, MiAC178	H18	Polystomoidessp4	Urinary bladder	b
		296	1 egg	MiAC171	H18	Polystomoidessp4	Urinary bladder	b
		302	2 eggs	MiAC173-174	H18	Polystomoidessp4	Urinary bladder	b
		303	2 eggs	MiAC179-180	H18	Polystomoidessp4	Urinary bladder	b
		313	2 eggs	MiAC83, MiAC182	H18	Polystomoidessp4	Urinary bladder	b
		316-2	1 egg	MiAC183	H18	Polystomoidessp4	Urinary bladder	b
		330	1 egg	MiAC63	H18	Polystomoidessp4	Urinary bladder	b
		331	2 eggs	MiAC75-76	H18	Polystomoidessp4	Urinary bladder	b
		338	1 egg	MiAC77	H18	Polystomoidessp4	Urinary bladder	b
		J2	1 worm	Mi39	H21	Fornixtrema spB	Conj. sacs	b
Mauremys leprosa	Private property in Béziers / Languedoc - Roussillon / France	ǂ1 turtle	2 eggs	Mi654-655	H116	P. euzeti	Urinary bladder	KY704804f-05f
Mauremys leprosa	Bompas / Languedoc - Roussillon / France	76	5 eggs	MiAB605-606, MiAB610, MiAB628, MiAC218	H37	P. orbicularis	Urinary bladder	b
		79	2 eggs	MiAB602, MiAB622	H16	P. soredensis	Oral cavity	b
		89	2 eggs	MiAC128, MiAC224	H20	P. orbicularis	Urinary bladder	b
		89	3 eggs	MiAC113, MiAC469-470	H21	Fornixtrema spB	Conj. sacs	b
		92	1 egg	MiAD325	H20	P. orbicularis	Urinary bladder	b
		92	5 eggs	MiAC114, MiAC492-493, MiAD324, MiAD327	H37	P. orbicularis	Urinary bladder	b
		93	4 eggs	MiAC119, MiAC228, MiAC490-491	H20	P. orbicularis	Urinary bladder	b
		103	4 eggs	MiAC494-495, MiAD320, MiAD322	H20	P. orbicularis	Urinary bladder	b
		103	1 egg	MiAD321	H37	P. orbicularis	Urinary bladder	b
Mauremys leprosa	Cabestany / Languedoc - Roussillon / France	3	1 egg	MiAC472	H37	P. orbicularis	Urinary bladder	b
		13	2 eggs	MiAC486, MiAC487	H37	P. orbicularis	Urinary bladder	b
		20	1 egg	MiAC484	H16	P. soredensis	Oral cavity	b
		34	2 eggs	MiAC480-481	H16	P. soredensis	Oral cavity	b
		35	2 eggs	MiAC482-483	H37	P. orbicularis	Urinary bladder	b
		43	1 egg	MiAC488-489	H37	P. orbicularis	Urinary bladder	b
		47	1 egg	MiAD1	H37	P. orbicularis	Urinary bladder	b
		47	2 eggs	MiAD2, MiAD307	H16	P. soredensis	Oral cavity	b
		55	1 egg	MiAD306	H37	P. orbicularis	Urinary bladder	b
		88	2 eggs	MiAC473-474	H37	P. orbicularis	Urinary bladder	b
		152	2 eggs	MiAD316-317	H37	P. orbicularis	Urinary bladder	b
Mauremys leprosa	Canet / Languedoc - Roussillon / France	1	8 eggs	Mi225-228, MiAC521-522, MiAC525-526	H26	P. tunisiensis	Oral cavity	FR822576a-79a and b
Mauremys leprosa	Ceyras / Languedoc - Roussillon / France	ǂ1 turtle	1 egg	MiAB434	H65	P. tunisiensis	Oral cavity	KY704814f
Mauremys leprosa	Claira / Languedoc - Roussillon / France	69	2 eggs	MiAC467-468	H21	Fornixtrema spB	Conj. sacs	b
		83	5 eggs	MiAB615, MiAB631-632, MiAB635, MiAC479	H21	Fornixtrema spB	Conj. sacs	b
Mauremys leprosa	Le Boulou / Languedoc - Roussillon / France	18	3 eggs	MiAB341-343	H32	P. euzeti	Urinary bladder	b
		21	4 eggs	Mi657-660	H30	P. tunisiensis	Oral cavity	FR822583a and b
		22	5 eggs	Mi987, Mi989, Mi661-663	H30	P. tunisiensis	Oral cavity	FR822584a-85a and b
		24	3 eggs	Mi665, Mi667-668	H30	P. tunisiensis	Oral cavity	b
		25	1 egg	Mi669	H30	P. tunisiensis	Oral cavity	FR822586a
		29	3 eggs	Mi670-672	H30	P. tunisiensis	Oral cavity	b
		30	2 eggs	Mi673, Mi676	H30	P. tunisiensis	Oral cavity	b
		35	1 egg	MiAC638	H30	P. tunisiensis	Oral cavity	b
		38	1 egg	MiAC499	H32	P. euzeti	Urinary bladder	b
Mauremys leprosa	Saint-Hippolyte / Languedoc - Roussillon / France	7	3 eggs	Mi244, Mi245-246	H21	Fornixtrema spB	Conj. sacs	b
		8	1 egg	Mi249	H21	Fornixtrema spB	Conj. sacs	b
		9	1 egg	Mi243	H21	Fornixtrema spB	Conj. sacs	b
		9	1 egg	Mi241	H57	Fornixtrema spB	Conj. sacs	KM258884b
		10	3 eggs	Mi238-240	H21	Fornixtrema spB	Conj. sacs	b
		277	1 egg	MiAC509	H21	Fornixtrema spB	Conj. sacs	b
Mauremys leprosa	Private property in Sauziere Saint Jean / Midi - Pyrénées / France	ǂ1 turtle	2 eggs	Mi235-236	H59	P. tunisiensis	Oral cavity	KY704824f-25f
Mauremys leprosa	Turtle farm of Sorède / Languedoc - Roussillon / France	Mls1	2 eggs	Mi711, Mi713	H15	P. oris	Oral cavity	FR822536a, FR822537a
		Mls1	1 egg	Mi712	H34	P. oris	Oral cavity	FR822591a
		Mls2	2 eggs	Mi715-716	H32	P. euzeti	Urinary bladder	FR822588a, FR822589a
		Mls4	1 egg	Mi719	H36	Polystomatidae sp1	Unknown	FR822595a
		Mls5	1 egg	Mi721	H20	P. orbicularis	Urinary bladder	FR822565a
		Mls5	1 egg	Mi720	H35	P. scriptanus	Oral cavity	FR822592a
		Mls6	1 egg	Mi725	H14	P. oris	Oral cavity	FR822556a
		Mls6	1 egg	Mi939	H22	N. elizabethae	Conj. sacs	FR822569a
		Mls6	1 egg	Mi724	H35	P. scriptanus	Oral cavity	FR822593a
		Mls6	1 egg	Mi728	H37	P. orbicularis	Urinary bladder	FR822597a
		Mls6	1 egg	MiAB9	H38	Fornixtrema spB	Conj. sacs	FR822598a
		Mls10	3 eggs	Mi732-734	H19	P. orbicularis	Urinary bladder	FR822559a to FR822561a
		Mls10	1 egg	Mi735	H20	P. orbicularis	Urinary bladder	FR822566a
		Mls10	1 egg	Mi740	H35	P. scriptanus	Oral cavity	FR822594a
		Mls18	1 egg	MiAB12	H39	F. elizabethae	Conj. sacs	FR822599a
		Mls18	1 egg	MiAB13	H40	Fornixtrema spB	Conj. sacs	FR822600a
		Mls20	1 egg	Mi905	H20	P. orbicularis	Urinary bladder	FR822567a
		Mls21	1 egg	Mi908	H19	P. orbicularis	Urinary bladder	FR822562a
		Mls24	1 egg	Mi916	H19	P. orbicularis	Urinary bladder	FR822563a
		Mls24	1 egg	Mi914	H27	P. tunisiensis	Oral cavity	FR822580a
		Mls24	1 egg	Mi915	H28	P. tunisiensis	Oral cavity	FR822581a
		Mls24	1 egg	Mi917	H29	P. tunisiensis	Oral cavity	FR822582a
		Mls28	1egg	MiAB10	H21	Fornixtrema spB	Conj. sacs	FR822568a
		ǂ1 turtle	1 egg	Mi135	H20	P. orbicularis	Urinary bladder	FR822564a
		ǂ1 turtle	1 egg	Mi137	H33	P. oris	Oral cavity	FR822590a
		ǂ1 turtle	1 egg	Mi85 (Podes spT)	H37	P. orbicularis	Urinary bladder	FR822596a
Mauremys leprosa	Anyet / Catalonia / Spain	1	1 egg	MiAC562	H17	Polystomoides sp3	Urinary bladder	b
		1	1 egg	MiAC563	H80	Polystomoides sp3	Urinary bladder	b
		2	1 egg	MiAD266	H17	Polystomoides sp3	Urinary bladder	b
		2	1 egg	MiAD265	H78	P. tunisiensis	Oral cavity	b
		4	1 egg	MiAC672	H78	P. tunisiensis	Oral cavity	b
		7	1 egg	MiAD250	H78	P. tunisiensis	Oral cavity	b
		8	4 eggs	MiAD264, MiAD288, MiAD290-291	H17	Polystomoides sp3	Urinary bladder	b
		8	1 egg	MiAD253	H78	P. tunisiensis	Oral cavity	b
		10	2 eggs	MiAC558-559	H59	P. tunisiensis	Oral cavity	b
		11	5 eggs	MiAC670, MiAD269-270, MiAD285-286	H17	Polystomoides sp3	Urinary bladder	b
		11	2 eggs	MiAC560-561	H78	P. tunisiensis	Oral cavity	b
		12	1 egg	MiAC547	H82	P. tunisiensis	Oral cavity	b
		13	1 egg	MiAC566	H78	P. tunisiensis	Oral cavity	b
		19	1 egg	MiAC565	H78	P. tunisiensis	Oral cavity	b
Mauremys leprosa	La Alfranca / Aragon / Spain	5009	3 eggs	MiAD347-349	H59	P. tunisiensis	Oral cavity	b
		5011	6 eggs	MiAD341-346	H59	P. tunisiensis	Oral cavity	b
Mauremys leprosa	Merdanc / Catalonia / Spain	5	2 eggs	MiAC545-546	H31	P. euzeti	Urinary bladder	b
		12	2 eggs	MiAC668, MiAD280	H59	P. tunisiensis	Oral cavity	b
		12	1 egg	MiAC548	H82	P. tunisiensis	Oral cavity	b
Mauremys leprosa	Orlina / Catalonia / Spain	2	1 egg	MiAC664	H82	P. tunisiensis	Oral cavity	KM258890b
		3	2 eggs	MiAC658, MiAD257	H31	P. euzeti	Urinary bladder	b
		5	3 eggs	MiAC665, MiAD251-252	H78	P. tunisiensis	Oral cavity	KM258888b
		7	4 eggs	MiAC663, MiAD260, MiAD271, MiAD281	H82	P. tunisiensis	Oral cavity	b
		11	3 eggs	MiAC662, MiAD255-256	H82	P. tunisiensis	Oral cavity	b
		13	1 egg	MiAC552	H31	P. euzeti	Urinary bladder	b
		14	3 eggs	MiAC553, MiAC653, MiAD274	H32	P. euzeti	Urinary bladder	b
		14	2 eggs	MiAC654, MiAD295	H59	P. tunisiensis	Oral cavity	KM258885b
		14	1 egg	MiAD273	H82	P. tunisiensis	Oral cavity	b
		15	2 eggs	MiAC543-544	H19	P. orbicularis	Urinary bladder	b
		17	1 egg	MiAD294	H82	P. tunisiensis	Oral cavity	b
		18	1 egg	MiAC656	H31	P. euzeti	Urinary bladder	b
		18	4 eggs	MiAC652, MiAD282, MiAD297-298	H32	P. euzeti	Urinary bladder	b
		18	2 eggs	MiAD296, MiAD299	H82	P. tunisiensis	Oral cavity	b
		19	1 egg	MiAC666	H59	P. tunisiensis	Oral cavity	b
		20	1 egg	MiAD275	H31	P. euzeti	Urinary bladder	b
		20	1 egg	MiAC667	H32	P. euzeti	Urinary bladder	b
		20	4 eggs	MiAD276, MiAD300-302	H59	P. tunisiensis	Oral cavity	b
		21	1 egg	MiAC659	H59	P. tunisiensis	Oral cavity	b
		22	3 eggs	MiAC549-550, MiAC656	H59	P. tunisiensis	Oral cavity	b
		22	1 egg	MiAD278	H82	P. tunisiensis	Oral cavity	b
Mauremys leprosa	Constantine / Algeria	ǂ1 turtle	2 worms	MiAD715-716	H106	P. tunisiensis	Phryngeal cavity	KY704829f-30f
Mauremys leprosa	El Amra / Algeria	1	1 worm	MiAD332	H85	P. tunisiensis	Oral cavity	KM258892b
		ǂ1 turtle	1 worm	MiAD717	H31	P. euzeti	Urinary bladder	KY704806f
Mauremys leprosa	El Kala / Algeria	ǂ1 turtle	1 worm	MiAD719	H105	P. tunisiensis	Phryngeal cavity	KY704826f
Mauremys leprosa	Oued Rhiou / Algeria	1	1 worm, 5 eggs	Mi110, Mi114, Mi116, Mi142-144	H25	P. tunisiensis	Oral cavity	FR822570a-FR822575a
		1	1 worm	Mi111	H31	P. euzeti	Urinary bladder	FR822587a
Mauremys leprosa	Réghaïa / Algeria	1	1 worm	MiAB921	H70	P. euzeti	Urinary bladder	KM258887b
Mauremys leprosa	Rouina / Algeria	1	2 worms	MiAB918-919	H69	P. tunisiensis	Oral cavity	KM258886b
		1	1 worm	MiAD330	H87	P. euzeti	Urinary bladder	b
		2	1 worm	MiAB920	H31	P. euzeti	Urinary bladder	KM258894b
		ǂ1 turtle	1 worm	MIAD714	H31	P. euzeti	Urinary bladder	KY704807f
		ǂ1 turtle	1 worm	MiAD723	H69	P. tunisiensis	Oral cavity	KY704827f
		ǂ1 turtle	1 worm	MiAD718	H25	P. tunisiensis	Oral cavity	KY704828f
Mauremys leprosa	Ahl Souss/ Morocco	7	2 eggs	MiAD364-365	H100	P. euzeti	Urinary bladder	KY704812f-13f
Mauremys leprosa	Ben Ahmed / Morocco	4	2 eggs	MiAD784-785	H65	P. tunisiensis	Oral cavity	KY704815f-16f
		5	2 eggs	MiAD793, MiAD796	H101	P. euzeti	Urinary bladder	KY704808f-09f
		5	3 eggs	MiAD792, MiAD794-795	H65	P. tunisiensis	Oral cavity	KY704817f-19f
		6	2 eggs	MiAD790-791	H102	P. euzeti	Urinary bladder	KY704810f-11f
		8	2 eggs	MiAD786-787	H65	P. tunisiensis	Oral cavity	KY704820f-21f
		9	2 eggs	MiAD788-789	H65	P. tunisiensis	Oral cavity	KY704822f-23f
Trachemys scripta elegans	Barbotan les Thermes / Midi - Pyrénées / France	ǂ1 turtle	1 egg	MiAD657	H91	Polystomatidae sp1	Unknown	KY744319f
		ǂ1 turtle	3 eggs	MiAD659-661	H91	Polystomatidae sp1	Unknown	KY744320f-22f
Trachemys scripta elegans	Bompas / Languedoc - Roussillon / France	1	7 eggs	MiAB629, MiAB639, MiAB642, MiAB643, MiAC350, MiAC351, MiAC583	H16	P. soredensis	Oral cavity	b
		2	1 egg	MiAC593	H16	P. soredensis	Oral cavity	b
		3	2 eggs	MiAC352, MiAC585	H16	P. soredensis	Oral cavity	b
		3	1 egg	MiAC353	H20	P. orbicularis	Urinary bladder	b
		3	1 egg	MiAC586	H81	P. orbicularis	Urinary bladder	KM258896b
		4	4 eggs	MiAC354, MiAC355, MiAC591, MiAC592	H16	P. soredensis	Oral cavity	b
		5	1 egg	MiAC356	H16	P. soredensis	Oral cavity	b
		7	1 egg	MiAC590	H16	P. soredensis	Oral cavity	b
		7	3 eggs	MiAC357, MiAC358, MiAC589	H20	P. orbicularis	Urinary bladder	b
		24	1 egg	MiAC360	H16	P. soredensis	Oral cavity	b
		45	7 eggs	MiAD443, MiAD444, MiAD445, MiAD446, MiAD447, MiAD457, MiAD482	H16	P. soredensis	Oral cavity	KY704698f-704f
		45	3 eggs	MiAD456, MiAD481, MiAD483	H77	P. soredensis	Oral cavity	KY704788f-90f
		46	13 eggs	MiAD438, MiAD439, MiAD440, MiAD441, MiAD442, MiAD458, MiAD459, MiAD484, MiAD485, MiAD486, MiAD508, MiAD509, MiAD510	H16	P. soredensis	Oral cavity	KY704705f-17f
Trachemys scripta elegans	Cabestany / Languedoc - Roussillon / France	15	1 egg	MiAC597	H18	Polystomoides sp4	Urinary bladder	b
		18	1 egg	MiAC602	H16	P. soredensis	Oral cavity	b
		20	1 egg	MiAC599	H77	P. soredensis	Oral cavity	KM258895b
		22	1 egg	MiAC600	H16	P. soredensis	Oral cavity	b
		28	2 eggs	MiAD314, MiAD315	H16	P. soredensis	Oral cavity	b
		29	2 eggs	MiAD418, MiAD419	H16	P. soredensis	Oral cavity	KY704718f-19f
		30	3 eggs	MiAD8, MiAD9, MiAD10	H16	P. soredensis	Oral cavity	b
		40	1 egg	MiAD305	H16	P. soredensis	Oral cavity	b
		40	3 eggs	MiAD311, MiAD312, MiAD313	H37	P. orbicularis	Urinary bladder	b
		88	1 egg	MiAD389	H77	P. soredensis	Oral cavity	KY704791f
		88	3 eggs	MiAD390, MiAD391, MiAD392	H16	P. soredensis	Oral cavity	KY704720f-22f
		88	1 egg	MiAD393	H37	P. orbicularis	Urinary bladder	KY744342f
		89	2 eggs	MiAD424, MiAD425	H16	P. soredensis	Oral cavity	KY704723f-24f
		92	2 eggs	MiAD401, MiAD402	H16	P. soredensis	Oral cavity	KY704725f-26f
		93	2 eggs	MiAD414, MiAD415	H16	P. soredensis	Oral cavity	KY704727f-28f
		94	2 eggs	MiAD426, MiAD427	H16	P. soredensis	Oral cavity	KY704729f-30f
		95	11 eggs	MiAD422, MiAD423, MiAD454, MiAD455, MiAD476, MiAD477, MiAD478, MiAD479, MiAD480, MiAD511, MiAD512	H16	P. soredensis	Oral cavity	KY704731f-41f
		96	5 eggs	MiAD408, MiAD409, MiAD410, MiAD411, MiAD412	H16	P. soredensis	Oral cavity	KY704742f-46f
		97	2 eggs	MiAD399, MiAD400	H16	P. soredensis	Oral cavity	KY704747f-48f
		98	2 eggs	MiAD434, MiAD435	H16	P. soredensis	Oral cavity	KY704749f-50f
		108	2 eggs	MiAD420, MiAD421	H37	P. orbicularis	Urinary bladder	KY704833f-34f
		108	6 eggs	MiAD462, MiAD463, MiAD466, MiAD493, MiAD494, MiAD506	H16	P. soredensis	Oral cavity	KY704751f-56f
		108	4 eggs	MiAD464, MiAD465, MiAD495, MiAD507	H77	P. soredensis	Oral cavity	KY704792f-95f
		109	8 eggs	MiAD394, MiAD395, MiAD396, MiAD397, MiAD398, MiAD487, MiAD488, MiAD489	H16	P. soredensis	Oral cavity	KY704757f-64f
		110	5 eggs	MiAD416, MiAD417, MiAD490, MiAD491, MiAD492	H16	P. soredensis	Oral cavity	KY704765f-69f
		111	2 eggs	MiAD448, MiAD449	H16	P. soredensis	Oral cavity	KY704770f-71f
		113	7 eggs	MiAD403, MiAD404, MiAD405, MiAD406, MiAD407, MiAD460, MiAD461	H16	P. soredensis	Oral cavity	KY704772f-78f
		122	2 eggs	MiAD436, MiAD502	H37	P. orbicularis	Urinary bladder	KY704831f-32f
		122	9 eggs	MiAD437, MiAD496, MiAD497, MiAD498, MiAD499, MiAD500, MiAD501, MiAD504, MiAD505	H16	P. soredensis	Oral cavity	KY704779f-87f
Trachemys scripta elegans	Clermont-l'Hérault / Languedoc - Roussillon / France	13	3 ggs	MiAB415, MiAB416, MiAB417	H64	P. soredensis	Oral cavity	KY704796f-98f
		20	5 eggs	MiAB408, MiAB409, MiAB410, MiAB411, MiAB412	H64	P. soredensis	Oral cavity	KY704799f-803f
Trachemys scripta elegans	Mauguio / Languedoc - Roussillon / France	5	1 egg	Mi650	H53	Polystomatidae sp1	Unknown	KY744341f
Trachemys scripta elegans	Rivesaltes / Languedoc - Roussillon / France	100	8 eggs	MiAD429, MiAD538, MiAD539, MiAD540, MiAD541, MiAD542, MiAD543, MiAD544	H91	Polystomatidae sp1	Unknown	KY744323f-30f
		102	5 eggs	MiAD553, MiAD554, MiAD555, MiAD556, MiAD557	H18	Polystomoides sp4	Urinary bladder	KY704835f-39f
		103	1 egg	MiAD467	H21	Fornixtrema spB	Conj. sacs	KY704840f
		123	10 eggs	MiAD469, MiAD470, MiAD471, MiAD546, MiAD547, MiAD548, MiAD549, MiAD550, MiAD551, MiAD552	H91	Polystomatidae sp1	Unknown	KY744331f-40f
Trachemys scripta	Private property in Sauziere Saint Jean / Midi - Pyrénées / France	ǂ1 turtle	2 eggs	Mi231, Mi232	H115	P. oris	Oral cavity	KY704842f-43f
Trachemys scripta elegans	Turtle farm of Sorède / Languedoc - Roussillon / France	Tses2	3 eggs	Mi744, Mi745, Mi746	H35	P. scriptanus	Oral cavity	FR828344a-FR828346a
		Tses5	2 eggs	Mi747, Mi748	H20	P. orbicularis	Urinary bladder	FR822610a, FR822611a
		Tses6	1 egg	Mi751	H35	P. scriptanus	Oral cavity	FR828347a
		Tses9	1 egg	Mi841	H55	Polystomatidae sp2	Unknown	KM258897b
		Tses10	2 eggs	Mi762, Mi765	H17	Polystomoidessp3	Urinary bladder	FR822608a, FR822609a
		Tses10	1 egg	Mi950	H114	Fornixtrema spB	Conj. sacs	KY704841f
		Tses15	3 eggs	Mi890, Mi891, Mi892	H20	P. orbicularis	Urinary bladder	FR822612a-FR822614a
		Tses19	2 eggs	Mi894, Mi895	H35	P. scriptanus	Oral cavity	FR828348a, FR828349a
		Tses46	3 eggs	Mi898, Mi899, Mi901	H35	P. scriptanus	Oral cavity	FR828350a-FR828351a
		Tsss55	1 egg	Mi925	H15	P. oris	Oral cavity	FR828357a
		Tsss55	1 egg	Mi922	H35	P. scriptanus	Oral cavity	FR828358a
		ǂ1 turtle	3 worms (PL090522B1 to B3)	Mi848, Mi849, Mi850	H15	P. oris	Oral cavity	FR822558a, FR822605a, FR822606a
		ǂ1 turtle	1 worm (PL090522A1)	Mi767	H17	Polystomoides sp3	Urinary bladder	FR822607a
Trachemys scripta scripta	Florida / USA	RL04023A2	1 worm (PL040602A1 = TIS340)	Mi198 (= 806)	H48	P. orbicularis	Urinary bladder	FR828359a
		RL040422A13	1 worm (PL040604A5 = TIS334)	Mi196	H50	P. scriptanus	Oral cavity	FR828361a
		RL040422B4	1 worm (PL040505A2 = TIS333)	Mi195	H51	P. scriptanus	Oral cavity	FR828362a
		RL04022A9	1 worm (PL040602D2 = TIS336)	Mi199 (= 802)	H51	P. scriptanus	Oral cavity	FR828363a
		RL180709B1	1 worm (PL180716F1)	MiAG67	H154	P. scriptanus	Oral cavity	OP793434j
		RL180711B5	1 egg (11B5)	MiAE19	H155	P. scriptanus	Oral cavity	OP793435j
		RL180713C3	1 worm (PL180716K1)	MiAG66	H151	P. soredensis	Oral cavity	OP793436j
		RL180713C9	1 egg (13C9)	MiAE43	H151	P. soredensis	Oral cavity	OP793437j
		RL180713C1	1 worm (PL180718I1)	MiAG68	H153	P. scriptanus	Oral cavity	OP793438j
			1 egg (13C1)	MiAE23	H153	P. scriptanus	Oral cavity	OP793439j
		RL180713C3	1 egg (13C3)	MiAE30	H153	P. scriptanus	Oral cavity	OP793440j
		RL180713C5	1 egg (13C5)	MiAE37	H153	P. scriptanus	Oral cavity	OP793441j
		RL180713C7	1 egg (13C7)	MiAE40	H153	P. scriptanus	Oral cavity	OP793442j
		RL180713C1	4 eggs (13C1)	MiAE26-29	H178	Fornixtrema spA	Conj. sacs	PQ052842k-45k
		RL180713C4	1 egg (13C4)	MiAE36	H178	Fornixtrema spA	Conj. sacs	PQ052846k
		RL180709B7	3 eggs (9B7)	MiAE13-15	H177	Fornixtrema spA	Conj. sacs	PQ052847k-49k
		RL180713C13	1 egg (13C13)	MiAE46	H172	P. orbicularis	Urinary bladder	PQ052880k
		RL180709D1	1worm (PL180717C1)	MiAG8	H171	P. orbicularis	Urinary bladder	PQ052881k
			1 egg (9D1)	MiAE16	H171	P. orbicularis	Urinary bladder	PQ052882k
		RL180709B1	1worm (PL180716G1)	MiAG6	H48	P. orbicularis	Urinary bladder	PQ052883k
			1 egg (9B1)	MiAE1	H48	P. orbicularis	Urinary bladder	PQ052884k
		RL180709B3	1 egg (9B3)	MiAE5	H48	P. orbicularis	Urinary bladder	PQ052885k
		RL180709B4	1 egg (9B4)	MiAE9	H48	P. orbicularis	Urinary bladder	PQ052886k
Trachemys scripta elegans	Indiana / USA	TRP-2002//7-5	1 worm	721	H45	Polystomoides sp3	Urinary bladder	FR828354a
		TRP-2002//7-1	1 worm	720	H47	P. soredensis	Oral cavity	FR828356a
Trachemys scripta elegans	Kansas / USA	MTS-0007	1 worm	222	H46	Polystomoides sp3	Urinary bladder	FR828355a
Trachemys scripta scripta	Maine / USA	ǂ1 turtle	1 worm	724	H49	P. soredensis	Oral cavity	FR828360a
Trachemys scripta elegans	North Carolina / USA	RL150727F3	7 eggs	MiAD849-850, MiAD852-853, MiAD871, MiAD873, MiAD875	H64	P. soredensis	Oral cavity	KY569080h-86h
		RL150727F3	1 egg	MiAD872	H104	P. orbicularis	Urinary bladder	KY569087h
		RL150721B1	1 worm	MiAD823	H104	P. orbicularis	Urinary bladder	KY569088h
		RL150727F4	1 worm, 2 eggs	MiAD824, MiAD869-870	H104	P. orbicularis	Urinary bladder	KY569089h-91h
		RL150723F1	1 worm	MiAD822	H107	P. scriptanus	Oral cavity	KY569092h
		RL150723F1	2 worms	MiAD855-856	H118	P. scriptanus	Oral cavity	KY569093h-94h
		RL150725C1	5 eggs	MiAD843-846, MiAD848	H118	P. scriptanus	Oral cavity	KY569095h-99h
		RL180703C1	1 egg (3C1)	MiAE97	H149	P. soredensis	Oral cavity	OP793140j
		RL180705A1	1worm (PL180707L5)	MiAG93	H149	P. soredensis	Oral cavity	OP793141j
		RL180704C1	1 egg (4C1)	MiAE102	H64	P. soredensis	Oral cavity	OP793142j
		RL180705C1	1 egg (5C1)	MiAE135	H64	P. soredensis	Oral cavity	OP793143j
		RL180705C2	1 egg (5C2)	MiAE132	H149	P. soredensis	Oral cavity	OP793144j
		RL180705C3	1 egg (5C3)	MiAE138	H64	P. soredensis	Oral cavity	OP793145j
		RL180704K5	1 egg (4K5)	MiAE114	H149	P. soredensis	Oral cavity	OP793146j
		RL180704K6	1 egg (4K6)	MiAE117	H64	P. soredensis	Oral cavity	OP793147j
		RL180704K7	1 egg (4K7)	MiAE120	H150	P. soredensis	Oral cavity	OP793148j
		RL180705J2	1 worm (PL180706A1), 1 egg (5J2)	MiAG19, MiAE152	H150	P. soredensis	Oral cavity	OP793149j, OP793153j
			1 worm (PL180706A2)	MiAG21	H149	P. soredensis	Oral cavity	OP793150j
			2 eggs (5J2)	MiAE149, MiAE151	H64	P. soredensis	Oral cavity	OP793151j, OP793152j
		RL180706G1	1 egg (6G1)	MiAE155	H150	P. soredensis	Oral cavity	OP793154j
		RL180704K3	1 egg (4K3)	MiAE109	H158	Polystomoides sp2	Oral cavity	OP793155j
		RL180704K5	2 worms (PL180707D1, D3)	MiAG65, MiAG64	H157	Polystomoides sp2	Oral cavity	OP793157j, OP793156j
		RL180404K10	1 worm (PL180707E1)	MiAG87	H157	Polystomoides sp2	Oral cavity	OP793158j
			1 egg (4K10)	MiAE123	H157	Polystomoides sp2	Oral cavity	OP793159j
		RL180705F1	1 egg (5F1)	MiAE141	H152	P. soredensis	Oral cavity	OP793160j
		RL180706D2	1 egg (6D2)	MiAE142	H64	P. soredensis	Oral cavity	OP784895j
		RL180704K5	1worm (PL180707C1)	MiAG3	H174	F. elizabethae	Conj. sacs	MW029420i
			1 egg (4K5)	MiAE113	H174	F. elizabethae	Conj. sacs	PQ052837k
		RL180705J3	1 worm (180707A2)	MiAG86	H179	Fornixtrema spA	Conj. sacs	MW029421i
			1 egg (5J3)	MiAE154	H179	Fornixtrema spA	Conj. sacs	PQ052850k
		RL180705A1	1 egg (5A1)	MiAE126	H173	P. orbicularis	Urinary bladder	PQ052879k
Chrysemys picta	Connecticut / USA	RL150718A2	1 worm, 2 eggs	MiAD800-802	H97	P. oris	Oral cavity	KY744282-84f
		RL150719C1	1 egg	MiAD833	H22	F. elizabethae	Conj. sacs	KY744297f
Chrysemys picta	Indiana / USA	P-00-4/2	1 worm	219	H11	P. oris	Oral cavity	FR822533a
		TRP-2002//7-1	1 worm	719	H12	P. oris	Oral cavity	FR822534a
		P-00-4/4	1 worm	221	H9	P. orbicularis	Urinary bladder	FR822531a
		P-00-4/3	1 worm	Mi188	H10	P. orbicularis	Urinary bladder	FR822532a
		P-00-4/4	5 worms	Mi189-193	H10	P. orbicularis	Urinary bladder	FR822538-42a
Chrysemys picta	New York / USA	RL150715E2	1 worm, 1 egg	MiAD797-798	H97	P. oris	Oral cavity	KY744285-86f
		RL150715E2	1 egg	MiAD799	H98	P. oris	Oral cavity	KY744287f
		RL150716A1	1 worm	PL150718A1	H98	P. oris	Oral cavity	KY744288f
		RL150715I4	1 worm (PL150719C1)	MiAD817	H111	F. elizabethae	Conj. sacs	PQ052833k
			1 egg (15I4)	MiAD834	H111	F. elizabethae	Conj. sacs	PQ052834k
Chrysemys picta	North Carolina / USA	RL150726A2	1 worm, 1 egg	MiAD803-804	H99	P. oris	Oral cavity	KY744293-94f
		RL150726A2	1 worm (PL150729A1)	MiAD820	H110	F. elizabethae	Conj. sacs	PQ052828k
			4 eggs (26A2)	MiAD825-828	H110	F. elizabethae	Conj. sacs	PQ052829k-32k
		RL150728C1	1 worm, 3 eggs	MiAD806-809	H98	P. oris	Oral cavity	KY744289-92f
		RL150728C1	2 worms	MIAD818, MiAD854	H103	P. orbicularis	Urinary bladder	KY744295-96f
		RL150728C1	1 worm (PL150729C1)	MiAD816	H109	F. elizabethae	Conj. sacs	PQ052827k
		RL180703A6	2 worms (PL180707K4-5)	MiAG10-11	H99	P. oris	Oral cavity	OP793161j-62j
			1 egg (3A6)	MiAE145	H99	P. oris	Oral cavity	OP793163j
		RL180704B1	1 egg (4B1)	MiAE147	H99	P. oris	Oral cavity	OP793164j
		RL180704G1	1 worm (PL180704A1)	MiAG9	H156	P. oris	Oral cavity	OP793165j
		RL180703A6	1 egg (3A6)	MiAE144	H175	F. elizabethae	Conj. sacs	PQ052835k
		RL180704B1	1 egg (4B1)	MiAE146	H176	F. elizabethae	Conj. sacs	PQ052836k
Apalone ferox	Florida / USA	RL180712A1	1 egg (12A1)	MiAE95	H160	P. rugosus	Oral cavity	OP793460j
		RL180718D1	1 worm (PL180718F1)	MiAG78	H159	P. rugosus	Oral cavity	OP793461j
		RL180713E1	1 worm (PL180713A1)	MiAG77	H189	Apaloneotrema moleri	Conj. sacs	PQ052824k
			1 worm (PL180713A2)	MiAG75	H190	A. moleri	Conj. sacs	MW029424i
		RL180712A1	1 worm (PL180712A1)	MiAG13	H190	A. moleri	Conj. sacs	PQ052825k
Apalone spinifera	Indiana / USA	TRP-2003/4-1	1 worm	722	H1	Polystomoides sp1	Oral cavity	FR822527a
Apalone spinifera	Turtle farm of Sorède / Languedoc - Roussillon / France	ǂ1 turtle	1 egg	Mi76	H2	Polystomoides sp1	Oral cavity	FR822528a
Chelodina longicollis	Australia	ǂ1 turtle	1 worm	NCH	H4	Pleurodirotrema chelodinae	Urinary bladder	Z83005e
		ǂ1 turtle	1 worm	NSP	H5	Aussietrema spratti	Conj. sacs	Z83007e
Chelydra serpentina	North Carolina / USA	RL150723A1	1 worm (PL150729F1)	MiAD819	H112	Fornixtrema spA	Conj. sacs	PQ052838k
			3 eggs (23A1)	MiAD829-831	H112	Fornixtrema spA	Conj. sacs	PQ052839k-41k
		RL180703B1	1 egg (3B1)	MiAE159	H176	F. elizabethae	Conj. sacs	PQ052826k
Chelydra serpentina	Nebraska	MTS-00023F	1 worm	223	H3	Fornixtrema spF	Conj. sacs	FR822529a
Cuora amboinensis	Malaysia	ǂ1 turtle	1 worm	6	H6	F. liewi	Conj. sacs	FR822530a
		ǂ1 turtle	1 worm	5	H7	P. asiaticus	Oral cavity	Z83009e
		ǂ1 turtle	1 worm	Podma	H8	Uropolystomoides malayi	Urinary bladder	Z83011e
Emydura krefftii	Australia	ǂ1 turtle	1 worm		H13	U. australiensis	Urinary bladder	Z83013e
Graptemys pseudogeographica	Indiana / USA	TRP-2003//5-1	1 worm	723	H21	Fornixtrema spB	Conj. sacs	FR822553a
Kinosternon baurii	Florida / USA		1 worm (PL040601A2)	800	H23	Polystomoidella sp1	Urinary bladder	FR822554a
		RL180713A11	3 worms (PL180717I1-2, I1)	MiAG35-36, MiAG91	H191	Fornixtrema spE	Conj. sacs	PQ052860k-61k, MW029419i
		RL180712D2	1 egg (12D2)	MiAE70	H191	Fornixtrema spE	Conj. sacs	PQ052862k
		RL180713A8	2 eggs (13A8)	MiAE74-75	H191	Fornixtrema spE	Conj. sacs	PQ052863k-64k
		RL180713A3	2 eggs (13A3)	MiAE72-73	H193	Polystomoidella whartoni	Urinary bladder	PQ052865k-66k
		RL180705E2	3 worms (PL180707N4, N7-8)	MiAG42, MiAG45, MiAG40	H192	P. whartoni	Urinary bladder	PQ052867k, PQ052870k, MW029423i
			8 eggs (5E2)	MiAE164-171	H192	P. whartoni	Urinary bladder	PQ052871k-78k
		RL180705E3	2 worms (PL1807M9-10)	MiAG44, MiAG43	H192	P. whartoni	Urinary bladder	PQ052869k, PQ052868k
Kinosternon scorpioides	French Guiana	ǂ1 turtle	1 worm (PL120415C1)	MiAD637	H122	F. scorpioides	Conj. sacs	KY200996g
Pseudemys concinna	Florida / USA	RL180719A1	1 worm (PL180719B1)	MiAG82	H148	U. multilfalx	Oral cavity	OP793446j
		RL180711A1	2 eggs (11A1)	MiAE49-50	H145	U. multilfalx	Oral cavity	OP793447j-48j
		RL180711A2	1 egg (11A2)	MiAE53	H146	U. multilfalx	Oral cavity	OP793449j
		RL180711A5	1 egg (11A5)	MiAE56	H146	U. multilfalx	Oral cavity	OP793450j
		RL180711A5	1 egg (11A5)	MiAE57	H147	U. multilfalx	Oral cavity	OP793451j
		RL180711A6	1 egg (11A6)	MiAE60	H146	U. multilfalx	Oral cavity	OP793452j
		RL180711A8	1 egg (11A8)	MiAE61	H147	U. multilfalx	Oral cavity	OP793453j
		RL180711A1	1 worm (PL180716C1)	MiAG71	H146	U. multilfalx	Oral cavity	OP793454j
		RL180715D7	1 egg (15D7)	MiAE64	H148	U. multilfalx	Oral cavity	OP793455j
		RL180715D9	1 worm (PL180719H2)	MiAG81	H146	U. multilfalx	Oral cavity	OP793456j
		RL180715D9	1 egg (15D9)	MiAE68	H184	Fornixtrema spC	Conj. sacs	PQ052851k
		RL180719A1	1 worm (PL180719A1)	MiAG89	H187	Fornixtrema spD	Conj. sacs	PQ052857k
		RL180715D9	1 egg (15D9)	MiAE67	H188	Fornixtrema spD	Conj. sacs	PQ052858k
Pseudemys floridana	Florida / USA	RL180713D1	1 worm (PL180717L1)	MiAG34	H145	U. multifalx	Oral cavity	OP793457j
		RL180713D1	2 eggs (13D1)	MiAE83-84	H147	U. multifalx	Oral cavity	OP793458j-59j
Pseudemys nelsoni	Florida / USA		1 worm (PL040625C1)	Mi200 (= 803)	H43	U. multifalx	Oral cavity	FR822603a
		RL180712B1	1 worm (PL180712D1)	MiAG85	H185	Fornixtrema spC	Conj. sacs	PQ052852k
Pseudemys peninsularis	Florida / USA	RL180715B1	3 eggs (15B1)	MiAE87-89	H153	P. scriptanus	Oral cavity	OP793443j-45j
			2 eggs (15B1)	MiAE93-94	H181	Fornixtrema spC	Conj. sacs	PQ052853k-54k
			1 egg (15B1)	MiAE92	H182	Fornixtrema spC	Conj. sacs	PQ052855k
			1worm (PL180717J1)	MiAG83	H183	Fornixtrema spC	Conj. sacs	MW029422i
			1 egg (15B1)	MiAE91	H186	Fornixtrema spD	Conj. sacs	PQ052859k
		RL180718B1	1 worm (PL180718D1)	MiAG88	H180	Fornixtrema spC	Conj. sacs	PQ052856k
Rhinoclemmys punctularia	French Guiana	ǂ1 turtle	1 worm	MiAD238	H123	P. cayensis	Urinary bladder
		ǂ1 turtle	1 worm	MiAD239	H124	F. guianensis	Conj. sacs	KY200995g
Siebenrockiella crassicolis	Malaysia	ǂ1 turtle	1 worm	4	H44	U. siebenrockiellae	Urinary bladder	FR822604a
Trachemys dorbigni	Uruguay	ǂ1 turtle	1 worm	Mi41	H52	P. rohdei	Oral cavity	FR828364a
